# Supplementary material for: Comprehensive characterization of V(D)J recombination from long-read transcriptomic data with VDJcraft
Source: bioRxiv. 2026 Apr 5:2026.04.01.715879. Preprint. [Version 1] doi: 10.64898/2026.04.01.715879 (PMC13060111; doi:10.64898/2026.04.01.715879)
Supplement: Supplement 1 [file media-1.zip]

Archive with 2 entries (2 files):
- VDJ_Supplementary_materials_v1_2026.pdf
- __MACOSX/._VDJ_Supplementary_materials_v1_2026.pdf
